# Supplementary material for: Optimization of Zebrafish Larvae Sectioning for Mass Spectrometry Imaging
Source: Pharmaceuticals (Basel). 2022 Oct 7;15(10):1230. doi: 10.3390/ph15101230 (PMC9608760; doi:10.3390/ph15101230)
Supplement: Supplementary file 1 [file pharmaceuticals-15-01230-s001.zip]

Archive with 1 entries (1 files):
- pharmaceuticals-1909103-supplementary.pdf
